# Supplementary material for: From data to decision: Machine learning determination of aerobic and anaerobic thresholds in athletes
Source: PLoS One. 2024 Aug 29;19(8):e0309427. doi: 10.1371/journal.pone.0309427 (PMC11361594; doi:10.1371/journal.pone.0309427)
Supplement: S1 File — This is the dataset used during the research. (CSV) [file pone.0309427.s001.csv]

	sex	date	age	height	weight	discipline	AeT	AnT	vo2max	vo2_at	ve	r	hrmax	rf	vo2max_l_m	hr_6	la_6	hr_8	la_8	hr_10	la_10	hr_12	la_12	hr_14	la_14	hr_16	la_16	hr_18	la_18	hr_20	la_20	hr_22	la_22	z2	z3	z4	z5
0	1	2023-07-21	45	184	81.0	running	128	157	56.3	52.6	138.2	1.0	165	50.6	4561	90		116	4.1	133	3.2	138	3.3	149.0	3.5	157.0	4.1	165.0	12.3					121	129	149	158
1	0	2023-08-04	33	171	64.0	running	171	184	52.8	47.8	113.2	3.0	197	64.8	3378	129		152	5.5	168	5.2	180	1.6	186.0	1.8	193.0	3.6	197.0						154	172	178	185
2	1	2023-08-04	38	185	72.0	running	157	178	56.2	54.6	122.5	1.0	178	52.3	4044	83		105	1.4	128	1.2	140	1.0	152.0	1.2	168.0	2.8	178.0	3.6					138	158	167	179
3	1	2023-08-04	37	182	81.0	triathlon	134	176	53.3	51.9	154.9	1.5	180	58.5	4314	93		112	2.1	127	1.9	143	2.3	162.0	2.6	176.0	3.1	180.0						123	135	162	177
4	1	2023-08-02	40	175	72.0	running	139	158	58.7	46.7	135.8	2.0	181	51.6	4224	96		119	1.2	132	1.0	145	3.2	158.0	5.7									126	140	152	159
5	1	2023-08-04	26	174	63.0	running	152	178	58.6	54.6	114.8	1.0	180	55.2	3693	91		119	1.4	130	1.2	142	1.9	152.0	2.0	168.0	2.6	180.0	3.7					138	153	167	179
6	1	2023-08-02	16	178	53.0	running	171	189	65.1	62.1	136.0	1.0	193	76.7	3452	126		146	2.0	161	1.7	171	1.9	179.0	2.1	188.0	3.0	193.0	4.4					158	172	183	190
7	1	2023-08-02	29	173	97.0	kickboxing	148	166	51.2	48.3	158.0	1.0	175	63.0	4966	108		132	5.5	144	4.2	153	1.9	166.0	3.6	175.0	4.5							136	149	159	167
8	1	2023-08-04	34	184	78.0	running	142	171	34.1	27.4	87.1	2.0	183	40.3	2663	125		150	4.0	169	3.8	176	6.3	183.0	9.6									134	143	161	173
9	1	2023-08-02	44	176	82.0	running/cycling	131	169	47.9	46.7	118.1	1.0	172	45.3	3673	102		131	2.8	146	2.7	160	2.5	172.0	3.3									119	132	152	170
10	1	2023-08-02	28	176	77.0	skiing	159	189	50.3	46.7	147.1	2.0	196	79.4	3873	97		132	2.4	162	2.1	181	3.2	189.0	4.1	196.0								138	160	176	190
11	1	2023-09-05	37	173	75.0	running	132	162	58.0	52.9	132.3	3.0	176	48.0	4348	101		119	7.5	134	2.9	142	3.0	156.0	3.6	164.0	4.4	172.0		176.0	18.9			121	133	149	163
12	0	2023-09-01	27	175	89.0	handball	128	164	40.6	35.7	118.1	1.0	175	68.5	3618	109		132	3.0	150	2.7	169	3.8	175.0	7.6									119	129	151	165
13	1	2023-09-01	42	170	69.0	running	141	176	58.1	56.3	119.0	2.5	182	53.7	4007	129		151	4.1	162	3.9	169	3.1	177.0	3.6	182.0								135	142	162	177
14	1	2023-09-01	50	168	98.0	running/weightlifting/crossfit	123	161	41.7	39.5	116.6	1.5	167	49.7	4084	101		127	2.3	145	2.8	161	3.2	167.0										115	124	144	162
15	1	2023-09-01	49	170	75.5	running	131	161	53.4	48.7	130.2	2.5	172	48.2	4059	111		130	2.7	143	2.4	155	3.3	164.0	4.2	172.0								124	132	150	162
16	1	2023-08-30	25	175	73.0	running/squash	137	175	52.7	47.8	130.8	1.5	179	58.3	3846	115		132	2.7	151	2.5	163	3.4	175.0	4.7	179.0								121	138	162	176
17	1	2023-08-30	52	176	71.0	running/swiming	137	145	48.4	46.7	103.5	1.5	148	41.3	3439	80		112	1.0	126	0.6	137	1.9	145.0	3.1	148.0	4.0							121	138	142	146
18	1	2023-08-30	51	183	80.0	running	129	152	44.7	36.8	112.6	3.0	165	49.0	3575	108		138	4.6	152	4.4	161	5.2	164.0	8.2									121	130	144	153
19	1	2023-08-22	23	183	77.5	MMA	155	193	62.2	54.5	185.4	1.0	208	60.9	4789	141		163	4.0	175	3.4	174	3.3	193.0	3.9	201.0	6.4	208.0	9.7					141	156	178	194
20	1	2023-08-22	40	169	73.0	MMA	142	179	51.3	46.7	103.0	3.0	191	40.0	3742	128		131	2.4	142	1.2	160	2.4	179.0	2.8	191.0	8.4							129	143	165	180
21	1	2023-08-22	33	173	73.5	MMA	136	171	57.9	53.4	139.8	3.0	187	69.7	4225	112		136	3.6	148	3.1	159	2.4	168.0	3.7	178.0	4.9	187.0						127	137	160	172
22	1	2023-08-22	24	184	75.0	MMA	157	188	56.6	51.2	139.6	3.0	202	56.5	4245	123		151	2.4	161	2.1	172	2.3	182.0	3.4	190.0	4.2	196.0		201.0				142	158	172	189
23	1	2023-08-19	37	177	71.0	running	140	173	55.2	53.2	137.5	3.0	180	64.1	3916	109		126	3.4	140	1.9	147	2.5	155.0	2.8	165.0	3.1	173.0	3.4	180.0	14.5			129	141	159	174
24	1	2023-08-19	37	188	80.0	running	151	187	54.5	51.2	135.8	2.5	196	53.7	4361	104		151	4.1	155	3.9	160	2.8	181.0	3.3	187.0	4.1	195.0	9.3					137	152	176	188
25	1	2023-08-14	52	174	75.7	running	141	174	37.4	32.1	93.6	3.0	177	47.7	2846	138		165	4.8	175	5.7	177	7.4											136	142	156	175
26	0	2023-08-14	36	158	62.0	kayaking	132	157	48.0	39.7	107.2	3.0	183	53.8	2978	102		137	5.1	160	4.5	175	7.8	183.0										125	133	149	158
27	0	2023-08-11	52	169	60.0	running	139	177	43.7	42.1	88.9	2.0	182	50.1	2621	108		139	2.3	163	2.8	174	3.2	182.0	4.0									122	140	168	178
28	0	2023-08-11	24	175	60.0	running	147	188	43.8	41.2	93.5	1.5	193	52.9	2626	110		147	3.5	167	3.6	181	3.8	191.0	4.2	193.0								132	148	172	189
29	0	2023-08-10	46	156	52.0	running	164	171	50.1	42.3	94.2	3.0	182	56.3	2606	157		166	4.8	171	6.3	177	7.1	182.0										155	165	168	172
30	0	2023-06-13	35	162	59.0	running/weightlifting	138	169	46.8	36.7	89.3	1.5	184	50.3	2763	126		156	8.9	168	7.1	176	6.2	184.0										129	139	152	170
31	1	2023-08-11	24	183	80.0	football	131	166	49.3	43.2	136.1	3.0	193	52.6	3944	106		136	3.5	155	3.3	166	3.9	179.0	4.6	188.0		193.0						125	132	152	167
32	1	2023-08-10	36	179	80.0	running	122	159	63.4	59.8	165.1	1.5	169	48.7	5074	78		112	2.8	120	2.5	135	2.7	143.0	2.9	153.0	3.6	161.0	4.4	169.0				107	123	142	160
33	1	2023-08-10	47	175	95.0	weightlifting/crossfit	129	165	42.8	37.8	110.9	2.5	176	43.4	4065	100		129	2.1	148	3.3	165	4.3	176.0										118	130	152	166
34	1	2023-08-10	56	175	72.0	running	155	175	47.5	45.1	115.4	3.0	179	51.8	3421	96		120	1.5	132	1.2	150	1.4	162.0	1.8	179.0	2.3							134	156	164	176
35	1	2023-08-12	16	183	63.0	basketball	148	177	53.8	45.1	111.6	1.0	193	46.7	4564	134		161	4.7	168	2.6	178	5.0	190.0	5.4	193.0	6.9							134	149	164	178
36	1	2023-08-12	27	190	90.0	basketball	162	189	54.0	48.9	150.8	2.5	197	51.5	4656	130		134	3.1	163	1.3	165	1.8	182.0	3.4	191.0	5.0	197.0	10.2					148	163	175	190
37	1	2023-08-12	16	191	77.0	basketball	144	189	61.4	56.3	181.0	2.0	191	57.6	5674	121		141	3.9	166	3.8	171	2.7	181.0	3.1	189.0	4.2	190.0	16.0	191.0				132	145	172	190
38	1	2023-07-17	33	182	82.0	running	153	176	53.5	51.2	132.3	1.0	181	50.9	4385	103		133	1.8	146	1.6	167	3.6	177.0	4.2	181.0								139	154	168	177
39	0	2023-07-17	45	165	65.0	crossfit	132	159	47.5	37.6	108.3	1.5	166	53.5	3085	102		133	4.3	150	4.0	159	4.9	166.0	6.2									124	133	148	160
40	1	2023-07-17	38	160	63.0	running	128	166	50.6	38.4	126.4	3.0	182	48.5	3186	102		129	5.5	152	5.2	166	4.2	178.0	4.7	182.0								121	129	149	167
41	1	2023-07-17	41	180	70.0	running	138	182	44.1	37.5	107.7	3.0	183	40.7	3087	115		148	4.3	167	3.9	176	3.5	182.0	3.8	183.0								124	139	169	183
42	1	2023-07-17	17	160	48.0	hokey	148	181	63.5	53.4	110.2	1.5	192	69.6	3049	130		145	2.8	163	2.5	181	3.6	186.0	5.3	192.0								137	149	169	182
43	1	2023-07-17	53	175	80.0	running	127	160	50.5	48.7	144.1	1.5	162	53.7	4040	94		116	2.3	127	2.0	139	2.4	153.0	2.8	162.0	3.7							119	128	148	161
44	1	2023-07-17	29	178	72.0	running	153	176	58.6	54.2	137.9	2.5	191	55.6	4216	105		121	4.1	136	3.9	153	3.0	158.0	2.2	170.0	3.7	181.0	4.4	191.0				139	154	168	177
45	1	2023-07-13	40	178	76.0	running	148	168	53.4	47.6	129.5	1.5	181	50.7	4058	110		136	2.4	148	2.1	157	3.0	163.0	3.8	174.0								135	149	157	169
46	1	2023-07-13	48	171	71.0	running	135	159	53.3	43.5	132.8	3.0	183	54.7	3787	103		138	5.6	155	5.3	169	6.0	177.0	7.6	183.0								126	136	147	160
47	1	2023-07-13	40	178	76.0	running	148	168	53.4	47.6	129.5	1.5	181	50.7	4058	110		136	2.4	148	2.1	157	3.0	163.0	3.8	174.0								135	149	157	169
48	1	2023-07-13	46	175	74.0	running	155	168	60.2	57.3	138.1	1.5	170	53.0	4452	102		124	2.5	133	1.9	143	1.0	155.0	1.8	166.0	3.7	170.0	5.2					138	156	162	169
49	1	2023-07-13	32	177	70.0	running/triathlon	152	178	58.5	56.4	165.1	1.5	190	56.1	4095	97		129	1.6	137	1.4	156	2.0	171.0	2.4	181.0	3.1	190.0						136	153	165	179
50	1	2023-07-11	39	183	88.0	running	161	176	39.9	36.8	104.6	2.0	178	45.7	3513	103		136	2.6	150	0.9	158	1.3	167.0	2.0	178.0	4.2							149	162	169	177
51	1	2023-07-12	24	178	81.0	wrestling	158	181	66.2	63.4	183.0	2.5	192	58.3	5366	115		135	1.7	147	1.5	158	1.4	165.0	2.1	181.0	3.0	188.0	4.6	192.0	14.0			142	159	171	182
52	1	2023-07-12	21	165	64.0	wrestling	165	184	56.2	52.3	139.7	2.0	191	57.6	3597	116		135	2.5	141	2.2	153	2.0	168.0	1.6	177.0	2.4	189.0	4.5	190.0	9.6			148	166	175	185
53	1	2023-07-12	31	180	90.0	wrestling	170	191	50.5	48.7	160.7	1.5	194	63.5	4545	99		128	1.9	148	1.5	161	1.4	175.0	1.3	187.0	2.7	194.0	4.9					156	171	182	191
54	1	2023-07-12	29	173	71.0	wrestling	143	178	67.4	62.1	151.1	2.5	190	61.1	4785	100		128	1.5	136	1.2	143	1.8	154.0	2.2	164.0	3.2	178.0	4.1	186.0	8.3	190.0	16.1	129	144	165	179
55	0	2023-06-28	31	165	59.0	running	136	169	50.3	45.6	98.4	3.0	191	47.4	3071	113		143	3.6	163	4.2	176	4.6	191.0										123	137	162	170
56	1	2023-06-27	28	184	83.0	MMA	138	161	54.0	41.2	139.8	2.0	185	53.9	4483	95		124	1.6	138	1.3	147	2.6	162.0	7.0	173.0								125	139	149	162
57	1	2023-06-27	42	176	80.0	running	139	179	42.6	41.2	98.2	3.0	181	42.0	3407	123		149	3.4	164	3.3	174	3.2	181.0	4.0									132	140	163	180
58	1	2023-06-28	34	161	49.5	running	146	174	66.6	57.8	105.3	1.5	194	39.3	3330	102		126	1.0	146	0.6	168	2.3	174.0	3.5	185.0	4.5	194.0						129	147	163	175
59	1	2023-06-28	48	180	80.0	running	125	151	40.4	31.7	110.6	1.0	186	45.3	3235	99		120	3.5	136	4.0	150	4.9	164.0		186.0								116	126	139	152
60	1	2023-06-28	30	170	68.0	running	138	180	52.7	45.2	105.6	1.0	194	43.8	3584	106		138	4.3	164	4.0	180	2.5	185.0	2.3	193.0	3.9							125	139	169	181
61	0	2023-06-21	45	166	53.0	running	167	181	51.4	47.3	98.1	2.5	188	49.1	2724	152		161	2.5	170	2.0	175	3.7	181.0	4.1	188.0								152	168	174	182
62	0	2023-06-21	39	164	60.5	running	143	178	50.3	45.6	98.4	2.5	188	47.4	3071	113		144	2.6	159	2.4	170	3.2	180.0	4.0	188.0								135	144	162	179
63	1	2023-06-21	45	170	74.5	running	161	182	50.1	49.7	120.2	3.0	188	46.3	3758	120		135	1.3	150	0.8	164	1.5	181.0	2.2	188.0	2.9							149	162	172	183
64	1	2023-06-21	42	173	85.0	running	142	164	48.7	46.8	148.3	2.0	168	49.4	4139	105		128	2.7	145	2.3	155	2.9	161.0	3.5	168.0	4.3							128	143	153	165
65	1	2023-06-21	48	177	88.0	running	147	170	44.3	43.2	132.5	2.0	177	47.3	3895	92		112	3.6	129	1.2	147	1.5	162.0	1.7	177.0	2.9							132	148	162	171
66	1	2023-06-21	51	189	101.0	running	138	160	45.3	36.7	139.8	3.0	177	44.7	4352	138		143	6.2	154	5.8	163	5.3	177.0	5.0									131	139	154	161
67	1	2023-06-22	35	181	86.5	running	154	181	50.0	48.7	143.9	1.5	186	53.8	4350	111		132	5.1	138	0.9	154	2.1	170.0	2.4	181.0	3.9	188.0	9.2					141	155	174	182
68	1	2023-06-22	30	185	77.5	running	161	178	54.6	51.2	137.0	2.0	191	44.5	4206	93		123	3.6	137	1.2	144	1.5	163.0	1.7	176.0	2.9	184.0	5.4	191.0	10.0			149	162	172	179
69	1	2023-06-14	46	179	72.0	running	146	165	55.1	46.7	113.3	1.5	175	53.9	4240	109		123	5.7	133	5.2	146	3.6	157.0	2.4	164.0	3.9	171.0	5.5	175.0				129	147	154	166
70	1	2023-06-14	60	172	65.0	running	125	147	51.1	50.4	130.4	1.0	149	68.8	3321	77		98	2.0	110	1.9	123	2.0	134.0	2.2	147.0	2.8							114	126	136	148
71	0	2023-06-14	24	174	63.0	running	159	174	58.7	56.3	127.1	1.0	176	51.8	3700	108		135	2.0	152	1.6	159	1.9	163.0	2.3	171.0	3.2	176.0						141	160	168	175
72	1	2023-06-14	27	180	69.0	running	165	182	54.6	53.1	128.9	1.0	184	62.2	3770	100		119	2.9	128	2.6	145	2.0	157.0	0.9	168.0	1.9	177.0	2.5	184.0	3.3			149	166	174	183
73	0	2023-06-14	40	178	78.0	running	132	153	37.8	31.2	84.5	1.0	172	47.6	2952	104		136	3.2	153	4.1	165	5.0	172.0										121	133	145	154
74	1	2023-06-13	24	200	99.0	basketball	146	177	45.8	43.6	155.3	1.0	183	51.5	4534	90		128	2.0	146	1.8	166	2.1	177.0	2.7	183.0								132	147	162	178
75	0	2023-06-13	35	162	59.0	running/weightlifting	138	169	46.8	36.7	89.3	1.5	184	50.3	2763	126		156	8.9	168	7.1	176	6.2	184.0										129	139	152	170
76	1	2023-06-13	42	176	86.0	running	129	154	40.0	36.7	120.5	2.0	162	44.1	3438	100		124	2.7	141	2.5	154	3.8	162.0	7.6									121	130	145	155
77	1	2023-06-13	36	178	75.0	running	142	172	59.9	56.7	132.6	2.0	175	59.6	4489	91		110	1.8	130	1.6	144	2.0	157.0	2.3	175.0	2.9							129	143	161	173
78	1	2023-06-13	29	190	87.0	running	137	175	37.8	35.6	96.7	1.5	168	47.8	3291	95		127	2.5	141	2.3	155	2.6	160.0	2.8	172.0	3.2	184.0	4.0					122	138	161	176
79	1	2023-06-08	46	187	80.0	running	129	162	44.0	39.4	138.7	2.0	187	42.8	3519	91		123	2.7	146	3.0	162	4.5	182.0	6.2	187.0								121	130	151	163
80	1	2023-06-02	34	178	69.0	running	134	157	57.8	55.6	133.3	2.5	168	61.1	3930	96		122	2.1	133	1.8	149	2.5	157.0	4.2	167.0								122	135	148	158
81	1	2023-06-02	27	174	78.0	wrestling	145	173	60.8	57.8	148.9	2.0	184	60.1	4135	104		145	4.0	150	2.9	166	3.0	175.0	3.4	183.0								138	146	164	174
82	0	2023-06-02	34	159	54.0	running	130	160	44.0	37.6	76.9	1.5	172	44.1	2379	113		126	5.2	150	2.0	164	3.7	170.0	7.0									122	131	152	161
83	1	2023-06-02	31	180	71.0	running	152	169	52.2	48.3	143.2	2.0	175	63.5	3708	117		121	2.1	134	1.5	146	1.5	155.0	1.4	166.0	3.6	174.0	9.5					139	153	161	170
84	1	2023-06-02	47	170	73.0	running	152	170	52.5	50.3	144.0	1.0	171	62.0	3835	105		120	2.4	132	1.5	149	1.8	158.0	2.4	171.0								138	153	164	171
85	1	2023-06-02	38	176	81.0	running/cycling	152	172	47.6	44.2	166.0	1.5	182	68.0	3858	109		122	6.0	150	5.1	161	3.5	172.0	3.6	182.0								138	153	164	173
86	0	2023-06-02	37	168	60.0	running	135	166	50.7	46.7	93.2	2.0	176	46.9	3042	123		143	5.0	151	4.5	162	3.0	170.0	4.1	176.0								129	136	152	167
87	1	2023-06-01	16	205	76.0	basketball	146	178	55.6	53.8	142.7	1.0	181	52.8	4227	128		159	4.6	170	3.9	175	3.4	181.0	3.5	188.0	7.1							137	147	161	179
88	1	2023-06-01	23	186	82.0	basketball	141	178	59.0	56.7	163.5	2.0	183	66.8	4838	92		128	6.1	148	3.8	163	2.4	171.0	1.7	183.0	4.5	188.0	7.9					128	142	165	179
89	1	2023-06-01	26	180	80.0	basketball	164	185	57.8	52.5	150.3	3.0	197	60.3	4627	141		165	7.4	175	1.6	181	2.8	185.0	4.1	193.0	5.2	197.0	9.5					149	165	176	186
90	1	2023-06-01	16	190	76.0	basketball	154	187	63.9	56.2	165.6	2.5	194	53.2	5564	118		155	7.6	173	3.2	177	3.9	187.0	4.7	193.0	5.2	194.0	9.8					139	155	172	188
91	1	2023-06-01	23	188	75.0	basketball	134	162	55.2	41.3	121.7	2.0	183	53.6	4137	118		134	6.7	160	4.4	171	4.6	179.0	6.6	182.0	8.0							126	135	151	163
92	1	2023-06-01	24	194	102.0	basketball	143	184	53.9	46.5	170.3	2.0	195	46.8	5495	115		145	5.7	168	3.1	177	2.9	183.0	3.1	189.0	4.4	195.0	7.8					129	144	167	185
93	0	2023-05-15	29	162	60.0	running	128	179	54.1	52.3	112.8	1.5	184	46.9	3248	113		128	3.6	150	3.1	170	3.5	179.0	3.8	182.0								117	129	164	180
94	0	2023-05-15	27	172	74.0	wrestling	141	160	44.5	41.2	109.7	3.0	170	50.1	3291	154		163	3.8	165	3.9	170	5.4											136	142	151	161
95	1	2023-05-18	59	176	76.0	running	123	156	47.3	38.7	156.2	2.5	170	67.8	3593	111		124	6.6	136	6.3	150	4.4	161.0	3.5	170.0	4.2							115	124	145	157
96	1	2023-05-24	58	186	71.0	triathlon	131	154	45.4	33.5	124.3	3.0	170	41.5	3221	111		141	6.0	153	5.1	162	7.0	170.0	9.5									118	132	141	155
97	1	2023-05-19	47	170	74.0	running	143	178	53.3	45.5	136.4	2.0	183	51.0	3945	95		118	2.1	129	1.4	151	2.1	172.0	3.1	182.0	6.9							131	144	165	179
98	1	2023-05-26	44	184	95.0	running	159	175	37.0	36.4	107.6	2.0	184	55.0	3512	96		135	1.6	150	1.3	163	1.4	175.0	1.5	184.0	2.5							142	160	169	176
99	1	2023-05-26	46	179	73.5	running	142	165	65.1	61.2	143.0	1.0	167	45.9	4820	84		105	3.2	121	2.9	136	2.1	144.0	1.6	153.0	2.4	160.0	3.6	165.0	4.1			128	143	156	166
100	1	2023-05-24	48	191	80.5	triathlon	118	152	49.5	47.8	123.2	1.0	159	44.3	4012	81		110	2.5	118	2.0	131	2.2	145.0	2.5	159.0								105	119	145	153
101	1	2023-05-24	41	193	72.0	running	144	172	62.1	53.2	175.8	2.5	181	59.6	4472	119		127	8.5	133	8.0	144	2.0	152.0	2.1	169.0	3.4	175.0	4.1	181.0	14.8			132	145	161	173
102	1	2023-05-18	40	170	86.9	running/weightlifting/crossfit	146	178	38.2	36.7	102.2	1.5	180	48.0	3320	113		118	1.9	134	1.5	150	2.0	164.0	2.3	180.0	3.2							131	147	165	179
103	1	2023-05-18	62	174	76.0	running	146	178	47.6	44.7	119.8	3.0	185	45.8	3616	138		157	2.7	169	2.5	178	2.3	185.0	3.0									138	147	165	179
104	1	2023-05-15	30	182	85.0	running/boxing	132	179	55.6	41.2	156.1	2.5	199	55.5	4726	120		160	3.0	173	2.7	179	4.0	187.0	5.3	194.0								124	133	164	180
105	1	2023-05-15	28	180	95.0	running	138	163	54.5	46.7	166.9	2.0	178	57.8	5180	113		136	3.0	148	2.2	156	3.5	167.0	4.7	175.0	6.7	178.0						124	139	150	164
106	1	2023-07-12	22	181	84.9	wrestling	151	178	50.3	47.8	120.7	1.5	185	51.0	4274	104		136	2.3	155	2.0	170	2.8	178.0	3.7	185.0	7.0							137	152	171	179
107	1	2023-07-11	46	177	77.0	running	146	170	53.4	49.6	162.6	2.0	178	49.4	4115	78		109	2.4	134	1.7	149	2.1	165.0	2.6	172.0	5.1	176.0						128	147	161	171
108	1	2023-07-12	22	172	72.0	wrestling	169	184	56.4	52.1	143.7	1.5	194	66.3	4059	96		120	3.4	136	3.2	153	2.6	169.0	2.0	178.0	3.4	188.0	6.6	194.0	13.8			152	170	178	185
109	1	2023-08-12	19	203	91.0	basketball	172	190	55.6	51.1	177.8	2.0	199	59.8	5063	113		144	3.1	162	3.6	178	1.9	194.0	2.4	197.0	8.2	199.0						158	173	182	191
110	1	2023-07-12	31	165	65.5	wrestling	140	167	57.7	52.3	141.1	1.0	172	64.0	3808	92		116	3.0	129	2.7	140	2.5	148.0	2.6	162.0	3.4	171.0	4.3	172.0	8.0			126	141	158	168
111	1	2023-05-26	50	183	78.0	running	155	162	53.9	52.3	139.1	2.0	163	50.7	4207	97		126	1.1	137	0.8	148	1.5	155.0	2.0	162.0	2.6							142	156	159	163
112	1	2023-07-12	28	173	72.0	wrestling	148	179	53.0	49.3	145.2	1.5	185	51.1	3817	110		147	3.2	164	2.9	173	2.1	178.0	2.9	184.0	3.6	185.0	11.7					135	149	168	180
113	0	2023-10-10	26	157	54.0	wrestling	142	178	52.7	47.8	96.6	2.0	188	55.1	3123	118		144	2.2	162	2.7	176	3.1	183.0	4.6	188.0	10.4							131	143	162	179
114	0	2023-09-30	43	168	61.0	running	132	164	47.4	46.1	85.6	2.0	166	36.2	2890	97		143	2.8	158	3.0	166	3.2											119	133	149	165
115	0	2023-09-30	46	155	47.0	crossfit	137	169	44.1	43.2	62.1	2.5	180	47.4	2073	123		147	2.7	168	3.0	180	3.3											122	138	151	170
116	0	2023-10-02	34	160	62.0	running/weightlifting/crossfit	142	178	52.7	47.6	102.8	2.0	192	53.0	3269	135		147	4.2	160	2.2	175	2.7	186.0	3.6	192.0								134	143	162	179
117	0	2023-10-10	18	166	53.0	wrestling	131	182	49.2	44.1	109.9	2.0	198	61.4	2992	109		157	6.0	179	3.5	183	4.6	195.0	10.3									124	132	168	183
118	0	2023-10-02	35	172	69.5	triathlon	139	174	46.5	42.8	101.4	1.5	185	46.6	3256	134		164	3.1	174	3.9	185	4.8											132	140	162	175
119	0	2023-10-02	40	175	61.0	running	147	175	47.2	42.1	103.2	3.0	187	52.8	2881	133		152	1.7	168	2.1	175	3.2	182.0	5.0	187.0								135	148	162	176
120	1	2023-10-02	35	176	74.0	triathlon	150	187	58.3	55.3	161.9	1.0	196	53.4	4311	101		132	1.6	150	1.9	165	2.5	181.0	3.4	190.0	4.2	196.0						139	151	173	188
121	0	2023-09-24	16	163	51.0	ice-skating	169	186	58.8	53.2	102.9	2.5	201	46.8	3222	97		130	4.3	157	3.2	169	2.0	174.0	2.3	186.0	4.1	195.0	5.0	201.0	16.1			148	170	181	187
122	1	2023-09-19	56	179	82.0	running	141	189	44.5	39.8	103.6	2.5	200	50.1	3649	78		146	2.7	182	3.6	195	4.2	200.0										129	142	162	180
123	1	2023-09-27	31	175	66.0	running/triathlon	144	170	66.7	63.2	128.6	1.0	178	47.3	4372	100		119	2.7	131	2.4	144	2.0	154.0	2.3	163.0	3.5	171.0	4.2	178.0				132	145	162	171
124	1	2023-10-09	33	180	88.0	running	143	177	44.5	38.7	134.1	3.0	197	58.9	3918	110		139	1.9	163	2.2	177	3.7	187.0	5.9	197.0								131	144	162	178
125	1	2023-09-09	43	182	93.7	running/triathlon/kolarstwo	141	166	49.5	46.8	144.8	2.0	173	45.9	4649	101		130	1.7	143	1.0	158	3.1	166.0	4.0	173.0								129	142	152	167
126	1	2023-10-02	38	186	83.0	triathlon	158	171	54.4	52.3	108.4	1.0	173	31.5	4517	98		117	1.8	132	1.4	144	1.5	161.0	1.7	173.0	2.5							142	159	165	172
127	1	2023-10-02	58	180	87.0	running	136	169	32.5	28.9	112.4	2.0	183	57.1	2829	127		161	2.6	179	3.9	183	4.4											129	137	151	170
128	1	2023-10-10	17	172	67.0	wrestling	133	183	64.2	56.2	137.0	2.0	198	68.3	4301	109		141	3.1	164	3.2	174	3.4	185.0	4.2	193.0	4.9	198.0	14.1					127	134	171	184
129	1	2023-10-03	43	178	75.0	running/tennis	154	189	55.7	52.3	160.3	1.5	199	61.2	4329	114		144	4.3	156	1.8	170	2.4	180.0	2.7	189.0	3.8	199.0	6.9					139	155	172	190
130	1	2023-09-30	39	177	90.0	running/cycling/weightlifting/crossfit	139	178	51.9	49.7	145.0	3.0	188	49.9	4673	100		125	2.7	142	2.5	162	2.9	178.0	3.5	188.0	4.9							123	140	165	179
131	1	2023-10-06	49	183	85.0	running/weightlifting/crossfit	157	182	43.2	41.6	117.7	3.0	186	45.9	3673	100		126	1.1	139	0.7	154	1.0	173.0	1.3	185.0	2.1							144	158	171	183
132	1	2023-10-02	36	182	71.0	running	142	179	52.3	41.1	132.0	3.0	200	67.4	3710	149		174	3.6	184	4.8	190	5.4	196.0										134	143	165	180
133	1	2023-09-25	40	168	62.0	running	123	170	51.1	38.9	110.4	1.5	175	46.3	3168	92		124	5.9	144	5.7	162	4.3	171.0	4.9	175.0	5.0							116	124	157	171
134	1	2023-09-19	36	186	74.0	running	158	181	53.2	48.9	133.5	2.0	190	50.0	3940	108		131	2.4	145	1.3	160	1.9	174.0	2.2	181.0	3.9	190.0	7.8					141	159	169	182
135	1	2023-09-20	45	185	85.0	running	152	188	46.1	44.2	134.3	3.0	192	58.7	3919	122		149	2.3	158	2.1	170	2.4	178.0	2.9	186.0	3.6	192.0	4.1					137	153	169	189
136	1	2023-09-15	29	172	74.0	running	158	175	51.2	47.8	133.6	2.0	183	49.4	3786	101		135	2.8	145	2.6	153	2.0	164.0	1.7	175.0	3.2	183.0	6.1					141	159	168	176
137	1	2023-09-25	40	190	92.0	running	136	161	51.7	47.6	160.2	2.0	171	50.7	4754	94		122	2.1	136	1.9	150	2.7	161.0	3.8	171.0	4.5							124	137	151	162
138	0	2023-09-19	24	160	61.0	wrestling	147	179	58.9	52.1	116.9	2.5	201	70.3	3591	121		151	3.4	163	2.5	179	4.1	186.0	5.7	201.0								132	148	166	180
139	0	2023-09-19	44	160	59.0	running	151	179	62.9	56.2	111.1	2.5	181	60.9	3709	113		129	1.9	151	1.7	168	2.9	176.0	3.2	179.0	5.0	181.0	12.7					136	152	166	180
140	1	2023-10-06	16	192	73.0	swimming	138	183	57.2	51.6	142.2	2.5	195	56.7	4177	130		145	12.1	165	8.6	176	3.8	183.0	4.7	192.0	6.8	195.0						133	139	171	184
141	1	2023-09-25	41	177	78.0	running/weightlifting/crossfit	143	189	49.8	45.6	126.2	3.0	194	44.6	3888	114		147	3.0	167	2.7	180	3.2	189.0	3.8	194.0	4.4							128	144	174	190
142	0	2023-09-25	29	163	53.0	martial arts	126	162	55.0	49.7	81.2	1.5	173	43.4	2917	90		125	5.9	146	4.6	162	3.9	179.0	4.4									121	127	154	163
143	1	2023-09-25	37	191	98.0	triathlon	128	159	45.4	37.2	133.9	2.0	167	44.8	4448	100		118	6.8	135	6.6	146	2.1	160.0	2.3	167.0	5.6							118	129	142	160
144	1	2023-09-27	30	172	75.0	martial arts	129	175	62.1	57.3	153.9	1.5	185	60.1	4658	88		114	3.0	130	2.8	145	3.0	156.0	3.2	175.0	3.8	184.0	4.2					121	130	162	176
145	1	2023-09-27	33	185	80.0	triathlon	132	163	46.0	44.1	121.5	1.0	165	61.4	3683	102		127	2.7	134	2.4	145	3.0	156.0	3.5	165.0	4.1							121	133	151	164
146	1	2023-10-09	38	183	81.0	running	167	188	57.1	53.8	146.0	2.0	196	51.6	4627	88		119	1.9	138	1.6	156	1.5	171.0	1.6	185.0	2.5	196.0	5.7					149	168	176	189
147	1	2023-09-25	35	173	69.0	boxing	130	152	50.4	41.2	103.7	3.0	184	50.5	3479	105		130	3.4	145	3.1	152	3.8	168.0	5.5	178.0								121	131	144	153
148	1	2023-09-15	33	180	81.0	weightlifting/crossfit	152	168	51.0	49.9	128.9	1.5	172	57.3	4133	86		122	1.9	140	1.6	152	2.0	160.0	2.8	168.0	3.7	172.0						137	153	162	169
149	1	2023-10-06	37	178	80.0	running	155	174	53.5	52.1	152.7	1.5	179	61.2	4277	100		136	1.4	147	1.6	158	2.1	169.0	2.6	179.0	3.4							141	156	167	175
150	0	2023-09-15	42	173	67.3	running/cycling	153	176	50.3	46.8	119.9	2.0	185	51.5	3368	120		139	10.6	156	6.3	165	2.5	176.0	3.7	185.0	4.6							139	154	166	177
151	1	2023-09-27	30	172	75.0	martial arts	129	175	62.1	57.3	153.9	1.5	185	60.1	4658	88		114	3.0	130	2.8	145	3.0	156.0	3.2	175.0	3.8	184.0	4.2					121	130	162	176
152	1	2023-09-30	47	178	83.0	running	125	168	42.7	36.4	133.5	1.5	177	47.9	3544	93		134	2.8	157	2.5	167	3.6	177.0	6.3									113	126	152	169
153	1	2023-10-10	32	178	90.0	wrestling	158	184	54.1	51.7	167.2	2.5	192	55.9	4869	109		126	2.2	143	1.7	163	2.1	176.0	3.8	184.0	4.9	192.0	14.1					146	159	177	185
154	1	2023-09-30	55	182	82.0	running/swimming	122	160	44.0	42.1	120.1	3.0	169	44.8	3607	101		121	2.0	137	2.6	151	3.3	163.0	4.2	169.0								115	123	148	161
155	1	2023-09-24	18	179	82.3	ice-skating	142	192	62.3	54.1	166.1	3.0	198	57.1	5431	104		138	3.5	160	3.7	173	3.1	186.0	2.6	194.0	4.1	198.0	8.6					131	143	178	193
156	1	2023-09-27	30	173	85.0	hokey	151	168	44.5	41.2	112.1	2.0	176	45.1	3783	125		141	3.4	154	1.3	168	2.9	176.0	4.7									136	152	161	169
157	1	2023-10-09	49	178	69.0	running	140	165	52.9	51.2	109.6	1.5	167	56.3	3648	100		121	1.3	126	1.1	140	1.8	151.0	2.2	160.0	3.1	167.0	4.0					128	141	154	166
158	1	2023-09-25	51	182	111.0	running/cycling	124	159	35.5	32.1	131.5	2.0	164	46.4	3941	102		124	1.8	148	3.0	164	4.1											118	125	142	160
159	1	2023-10-06	48	181	70.0	running	138	162	55.0	51.2	121.3	1.5	167	44.0	3852	75		100	1.3	119	0.9	134	1.7	149.0	2.2	160.0	3.6	167.0	5.4					119	139	151	163
160	1	2023-09-25	22	181	80.0	boxing	138	174	47.6	44.5	110.3	2.0	188	53.8	3808	94		113	2.2	120	1.9	140	2.1	156.0	2.7	174.0	3.6	188.0	4.3					126	139	165	175
161	1	2023-09-05	42	185	86.0	running	121	143	52.6	41.8	127.4	2.5	178	35.3	4522	91		115	6.0	143	5.1	151	5.9	163.0	6.0	169.0	9.1	178.0						113	122	135	144
162	1	2023-09-05	33	174	71.0	running	130	178	57.5	54.8	147.8	2.0	189	62.1	4083	110		127	3.4	141	2.3	162	2.8	178.0	3.9	188.0	4.6	189.0						121	131	161	179
163	1	2023-09-05	47	166	64.0	running	130	152	52.7	45.8	98.9	2.0	166	42.9	3372	86		117	2.1	130	1.3	143	3.8	155.0	4.6	166.0	6.7							121	131	144	153
164	1	2023-09-05	52	184	76.0	running	121	159	47.3	44.6	128.0	3.0	171	47.7	3595	98		118	4.1	133	3.6	145	3.9	159.0	4.7	169.0	6.9	171.0						114	122	146	160
165	0	2023-09-05	45	163	87.0	running	141	165	37.4	31.8	89.1	2.5	178	52.0	2284	94		157	3.0	170	6.5	178	11.2											129	142	153	166
166	1	2023-09-05	37	173	75.0	running	132	162	58.0	52.9	132.3	3.0	176	48.0	4348	101		119	7.5	134	2.9	142	3.0	156.0	3.6	164.0	4.4	172.0	8.0	176.0	18.9			121	133	149	163
167	0	2023-09-05	42	161	57.0	running	128	171	49.6	44.7	89.3	2.5	185	50.9	2828	101		130	3.4	151	2.7	171	4.0	184.0	5.4	185.0								119	129	157	172
168	1	2023-09-06	42	182	87.0	running	132	169	46.2	43.1	119.1	2.5	180	39.9	4020	109		141	3.1	157	2.8	169	3.7	180.0	4.6									119	133	156	170
169	0	2023-09-06	17	176	61.0	ice-skating	144	194	48.3	44.2	90.2	3.0	202	52.3	2944	161		185	7.3	194	3.3	201	4.1											136	145	176	195
170	1	2023-09-06	30	190	83.0	running	142	181	53.9	51.7	133.2	2.5	186	43.2	4474	95		116	2.4	137	1.7	154	2.1	181.0	3.9	186.0	6.0							129	143	168	182
171	1	2023-09-09	24	174	79.0	running	130	178	57.6	52.5	132.5	1.5	193	49.3	4549	112		127	2.9	148	2.5	163	3.1	172.0	3.7	187.0	5.4	191.0						121	131	161	179
172	1	2023-09-12	45	181	69.0	running	134	163	61.4	57.6	164.1	2.0	170	45.6	4235	80		109	1.9	118	1.6	134	2.0	150.0	2.7	163.0	3.8	170.0	4.5					121	135	149	164
173	1	2023-09-12	46	174	74.0	running	135	167	50.1	44.2	142.7	1.5	182	44.0	3708	115		140	3.0	153	3.3	167	4.0	177.0	8.2	182.0								121	136	151	168
174	0	2023-09-12	37	186	77.0	running	137	168	45.0	43.5	117.0	1.0	171	51.1	3468	96		126	2.1	140	1.9	154	2.5	168.0	3.1									125	138	151	169
175	1	2023-09-12	24	184	80.0	football	125	161	54.2	46.7	100.8	2.0	188	35.4	4334	98		125	3.2	145	3.0	161	3.9	177.0	5.0	188.0								117	126	149	162
176	1	2023-09-12	55	176	80.0	running	133	167	39.5	36.7	109.8	2.5	176	51.8	3161	97		133	2.4	150	3.2	167	4.0	176.0										121	134	152	168
177	0	2023-09-12	16	160	60.0	triathlon	161	187	46.3	44.7	102.2	2.0	190	54.9	2780	128		161	1.6	184	2.8	184	2.8	190.0	4.6									148	162	173	188
178	1	2023-09-12	46	170	84.0	running	132	169	44.5	42.1	95.3	2.0	172	39.1	3740	104		132	2.6	148	3.0	163	3.4	172.0	4.1									121	133	153	170
179	1	2023-09-15	28	187	85.0	running	152	187	58.9	55.6	154.2	2.5	191	63.3	5007	97		125	2.1	140	1.9	151	1.6	163.0	2.3	176.0	2.8	187.0	3.9	191.0	8.9			137	153	169	188
180	1	2023-09-15	33	178	87.0	running	167	188	51.8	41.9	159.6	3.0	205	59.2	4503	147		165	2.1	176	1.8	188	3.3	195.0	10.4	205.0								151	168	177	189
181	1	2023-09-15	23	173	57.0	running	141	174	72.2	59.8	145.8	1.5	191	63.5	4113	100		131	2.6	141	2.3	151	2.5	163.0	2.8	174.0	3.6	182.0	8.0	188.0				129	142	162	175
182	0	2023-09-07	16	156	39.0	ice-skating	142	169	64.3	49.2	88.9	3.0	212	59.9	2507	129		165	5.4	184	6.7	200	7.2	212.0										131	143	156	170
